# Supplementary material for: Ibandronate Use in Osteoporotic Vertebral Fractures: A Retrospective Clinical Study Integrated with Exploratory Network Pharmacology and Cross-Cohort Transcriptomic Analysis
Source: Biomedicines. 2026 Jun 10;14(6):1315. doi: 10.3390/biomedicines14061315 (PMC13297545; doi:10.3390/biomedicines14061315)
Supplement: Supplementary file 1 [file biomedicines-14-01315-s001.zip]

Archive with 1 entries (1 files):
- biomedicines-4357896-supplementary.pdf
